# Supplementary material for: Spatiotemporal Distribution and Host–Vector Dynamics of Japanese Encephalitis Virus
Source: Viruses. 2025 Jun 4;17(6):815. doi: 10.3390/v17060815 (PMC12197556; doi:10.3390/v17060815)
Supplement: Supplementary file 1 [file viruses-17-00815-s001.zip]

Archive with 1 entries (1 files):
- viruses-3595646-supplementary.pdf
